# Supplementary material for: Cardiac manifestations of Fabry disease in G3Stg/GlaKO and GlaKO mouse models–Translation to Fabry disease patients
Source: PLoS One. 2024 May 31;19(5):e0304415. doi: 10.1371/journal.pone.0304415 (PMC11142664; doi:10.1371/journal.pone.0304415)
Supplement: S1 Data — (XLSX) [file pone.0304415.s003.xlsx]

## Sheet: Body_weights_aggregated_data
Weeks of Age	Groups	N	Mean ± SD	Groups significantly different from WT:WT
15	WT:WT	15	29.33 ± 3.33	HEMI:WT p=0.0055
	HEMI:WT	15	33.62 ± 3.80
	HEMI:CAR	14	29.30 ± 3.73
16	WT:WT	15	29.95 ± 3.33	HEMI:WT p=0.0152
	HEMI:WT	15	33.49 ± 3.39
	HEMI:CAR	14	28.82 ± 3.45
17	WT:WT	15	30.27 ± 3.52	HEMI:WT p=0.0788
	HEMI:WT	15	33.06 ± 3.59
	HEMI:CAR	14	28.98 ± 3.60
18	WT:WT	15	30.32 ± 3.63	HEMI:WT p=0.0422
	HEMI:WT	15	33.57 ± 3.66
	HEMI:CAR	14	28.93 ± 3.65
19	WT:WT	15	30.81 ± 3.66	None
	HEMI:WT	15	33.45 ± 3.50
	HEMI:CAR	14	28.31 ± 3.74
20	WT:WT	15	31.63 ± 3.62	None
	HEMI:WT	15	33.84 ± 3.47
	HEMI:CAR	13	28.39 ± 3.95
21	WT:WT	15	30.95 ± 3.68	HEMI:WT p=0.0277
	HEMI:WT	15	34.59 ± 3.92
	HEMI:CAR	13	28.55 ± 4.17
22	WT:WT	15	32.01 ± 3.83	HEMI:CAR p=0.0289
	HEMI:WT	15	34.07 ± 4.06
	HEMI:CAR	13	27.80 ± 4.69
23	WT:WT	15	32.51 ± 3.89	HEMI:CAR p=0.0242
	HEMI:WT	15	35.01 ± 4.51
	HEMI:CAR	13	28.18 ± 4.63
24	WT:WT	15	32.95 ± 3.89	HEMI:CAR p=0.0022
	HEMI:WT	15	34.97 ± 4.70
	HEMI:CAR	13	27.17 ± 4.44
25	WT:WT	15	32.72 ± 3.84	HEMI:CAR p=0.0487
	HEMI:WT	15	35.54 ± 4.85
	HEMI:CAR	10	29.37 ± 2.61
26	WT:WT	15	33.69 ± 4.00	HEMI:CAR p=0.0336
	HEMI:WT	15	35.83 ± 5.15
	HEMI:CAR	9	29.89 ± 3.01
27	WT:WT	15	33.21 ± 4.01	None
	HEMI:WT	15	36.56 ± 5.44
	HEMI:CAR	7	29.39 ± 2.69
28	WT:WT	15	33.73 ± 4.03	HEMI:CAR p=0.0434
	HEMI:WT	15	36.93 ± 5.18
	HEMI:CAR	7	29.57 ± 2.58
29	WT:WT	15	34.60 ± 3.97	HEMI:CAR p= 0.0127
	HEMI:WT	15	37.57 ± 5.27
	HEMI:CAR	7	29.56 ± 2.60
30	WT:WT	15	35.33 ± 4.12	HEMI:CAR p=0.0015
	HEMI:WT	15	37.61 ± 5.53
	HEMI:CAR	7	28.57 ± 2.45

## Sheet: Body_weight_RAW_data
			wk15	wk16	wk17	wk18	wk19	wk20	wk21	wk22	wk23	wk24	wk25	wk26	wk27	wk28	wk29	wk30
	Animal ID	Strain	Week 1	Week 2	Week 3	Week 4	Week 5	Week 6	Week 7	Week 8	Week 9	Week 10	Week 11	Week 12	Week 13	Week 14	Week 15	Week 16
	4924 1 (7)	WT:WT	28.4	29.3	28.9	28.9	29.6	30.8	29.8	30.7	30.9	32	31.4	32.7	32	33.5	34.2	34.6
	4950 1 (7)	WT:WT	24.5	25	25.3	25.4	25.7	26.3	25.8	26.7	27.1	27.5	28	28.7	28.6	29.1	29.3	29.4
	4901 1 (7)	WT:WT	34.9	35	34.9	33.9	34.4	35.2	34.3	35.6	35.7	35.6	37	37.1	36.9	36.4	37.9	37.8
	5000 1 (7)	WT:WT	31.3	31.6	32.5	32.4	33.3	34	32.8	34.5	35.1	35.8	36.1	37	37.2	38.4	38.6	39
	4998 1 (7)	WT:WT	30.3	30.9	31.3	31.1	30.9	32.4	30.9	32.2	32.8	33.8	33.4	34.7	33	34.3	34.4	34.7
	4982 2 (7)	WT:WT	29.9	30.6	31.1	30.5	31.1	31.8	31.1	32.6	32.4	32.6	32.2	33.3	33.3	33.3	34.2	35
	4977 2 (7)	WT:WT	30.6	31.8	31.9	32.2	33.7	34.1	34	34.9	35.5	36.3	36.1	36.9	36.6	37.7	38.2	40.5
	4919 2 (7)	WT:WT	26.5	27.1	26.9	27	27.5	28.7	27.9	29	29.7	29.6	30	30.4	29.3	30.3	31.6	32.4
	4953 2 (7)	WT:WT	30.1	30.4	31.4	32	31.8	32.2	31.8	32.9	33.5	33.6	33.4	34.7	33.7	34.3	35	34.9
	4922 2 (7)	WT:WT	32.9	34.5	36	36.5	36.8	37.8	37.2	38.7	39.5	39.4	39.2	40.4	39.5	40.4	41.2	42.2
	4969 3 (7)	WT:WT	31	31.2	31.1	32.2	32.3	33.1	32.9	33.4	34.5	35.7	34	35.6	35.3	35.1	36.6	38.2
	4985 3 (7)	WT:WT	29.8	30.7	31.3	31.2	32	32.8	31.7	32.5	33	33.6	32.7	33.7	33.4	33.2	34.5	35.6
	4999 3 (7)	WT:WT	21.6	22.3	22.4	21.9	22.5	23.5	22.6	23.4	23.8	24.3	24.2	24.7	24.3	24.7	26.1	26.8
	4927 3 (7)	WT:WT	27	27.5	27.8	27.7	27.9	28.5	28	28.7	29.3	29.3	28.9	29.5	29.2	29.6	30.3	31.5
	4920 3 (7)	WT:WT	31.2	31.4	31.2	31.9	32.6	33.3	33.4	34.4	34.9	35.1	34.2	35.9	35.8	35.7	36.9	37.3
Mean			29.3333	29.9533	30.2667	30.32	30.8067	31.6333	30.9467	32.0133	32.5133	32.9467	32.72	33.6867	33.2067	33.7333	34.6	35.3267
SD			3.32752	3.33464	3.52048	3.62673	3.65757	3.61913	3.68101	3.82956	3.88769	3.88971	3.84321	3.99748	4.0131	4.03479	3.97366	4.12388
	R 4 (4A)	HEMI:WT	31.5	32.5	33.1	34.7	32.6	34.9	37.2	37	37.9	39.1	39.6	40.6	41.7	39.7	41.3	42
	2L 4 (4A)	HEMI:WT	38.2	37.1	38.5	40	39.5	40.3	43.1	43.7	45.4	45.5	47.3	47.2	48.5	49	50.1	50.3
	L 5 (4B)	HEMI:WT	37.7	36.8	36	36.7	35	34.4	35.2	35.2	36.3	36.4	37.7	38.8	40.6	41.4	41.6	42.5
	R 5 (4B)	HEMI:WT	28.5	28.8	28.7	29.9	30.3	30.4	30.8	30.7	31.4	31.1	32	33.4	34.5	35.3	35.2	35.6
	R 6 (5A)	HEMI:WT	33.6	33.1	32.6	32.5	32.9	33.6	33.5	32.8	33.2	33.2	33.5	33.4	33.9	34.4	34.5	34
	R 7 (5C)	HEMI:WT	36.1	35.9	34.6	34.5	34.3	34.2	35.1	35	35.6	36.5	37.6	38.9	39.8	40.1	40.5	40.5
	2L 8 (6A)	HEMI:WT	40.1	39.8	39.4	39	38.8	39	38.6	36.7	39.4	40.2	40.3	40.8	42.4	42.7	42.5	42.8
	R 9 (6B)	HEMI:WT	31.8	31.6	31.3	31.5	31.6	31.5	32.6	31.6	32.3	31.6	31.3	31.2	32	32.7	34.2	34.1
	B 9 (6B)	HEMI:WT	31	31.4	31.2	31.9	31.9	33	34.1	32	33	32.6	32.3	32.6	33.4	33.4	35.1	34.7
	2L 9 (6B)	HEMI:WT	36.3	35.5	35.1	35.1	35.1	35	35.3	34.6	35.6	35.4	35.1	36.1	36	35.3	36.5	36.8
	2R 9 (6B)	HEMI:WT	37	36.6	36.4	36.8	37.8	37.7	38.6	38.1	39.5	38.6	38.3	38.8	38.8	39.6	40.3	39.8
	R 10 (5B)	HEMI:WT	34.2	33.7	32.1	33.2	33.7	33.7	34.6	34.3	35.7	34.5	35.1	34.7	34.7	35	35.7	35.9
	L 11 (2B)	HEMI:WT	29.9	30.4	29.6	30.4	30.8	31.3	31.4	31.3	31.9	32.1	32.6	32.3	32.9	33.9	34.4	34.1
	2L 11 (2B)	HEMI:WT	30.6	31.3	30.5	31.1	31.2	32.2	32.3	32.3	31.9	31.8	33.7	32.8	33	34	34.3	34.3
	B 12 (2C)	HEMI:WT	27.8	27.8	26.8	26.2	26.2	26.4	26.4	25.7	26.1	25.9	26.7	25.8	26.2	27.5	27.4	26.7
Mean			33.62	33.4867	33.06	33.5667	33.4467	33.84	34.5867	34.0667	35.0133	34.9667	35.54	35.8267	36.56	36.9333	37.5733	37.6067
SD			3.80248	3.39282	3.59102	3.66288	3.49977	3.47189	3.91679	4.06354	4.51187	4.69721	4.8528	5.1483	5.43925	5.18441	5.26992	5.52946
	L 7 (5C)	HEMI:CAR	31.2	30.8	29.5	29.2	29.5	29.2	29.1	28.7	28.5	27	27.6	27.9	27.5	27.8	27.8	27.8
	B 10 (5B)	HEMI:CAR	22.7	21.8	21.1	21.9	22.1	20.8	20.5	18.9	20.1	19.03	N/A	N/A	N/A	N/A	N/A	N/A
	2R 10 (5B)	HEMI:CAR	27.8	26.6	26.6	26.7	26.1	24.8	24.4	22	22.5	21.12	N/A	N/A	N/A	N/A	N/A	N/A
	B 13 (3A)	HEMI:CAR	28.8	27.8	27.2	25.9	24.3	23.1	22.9	21.2	21.1	21.4	N/A	N/A	N/A	N/A	N/A	N/A
	2R 13 (3A)	HEMI:CAR	34.4	32.7	33.3	34	33	32.5	31.6	32.1	33.7	32.8	33.1	33.7	31.2	30.8	30.5	29.3
	L 14 (3B)	HEMI:CAR	23.4	23.5	23.8	24.3	24.1	25.5	25.6	24.8	24.9	24.9	25.6	26	24.5	24.8	24.7	24.3
	L 15 (1B)	HEMI:CAR	30.5	29.9	30.2	30.7	30.7	31.1	31.2	31.1	31.3	30.3	30.5	31.6	30.4	31.2	30.9	29.8
	R 15 (1B)	HEMI:CAR	34	32.9	33.3	33.7	32.9	32.6	33.5	33.3	33	31	30	30.9	28.8	29	29.2	27.1
	B 15 (1B)	HEMI:CAR	30.6	30.5	30.9	30.8	30.5	30.6	31.5	30.5	31.8	30.6	31.3	31.6	30.9	31.2	31.8	29.7
	2R 15 (1B)	HEMI:CAR	34.3	33.2	33.1	33.4	33	33.7	34.2	33.1	32.4	32.2	33.1	32.7	32.4	32.2	32	32
	L 16 (1A)	HEMI:CAR	27.1	26.9	27.9	26.4	23.7	N/A	N/A	N/A	N/A	N/A	N/A	N/A	N/A	N/A	N/A	N/A
	B 16 (1A)	HEMI:CAR	31.2	31	31.9	31	30.4	30	30	28.8	30	28	27.6	26.1	N/A	N/A	N/A	N/A
	2R 16 (1A)	HEMI:CAR	26.1	26.9	27.8	27.5	27	27.1	27.4	27.9	27.9	26.8	27.2	26.7	N/A	N/A	N/A	N/A
	2L1R 16 (1A)	HEMI:CAR	28.1	29	29.1	29.5	29	28.1	29.2	29	29.1	28	27.7	N/A	N/A	N/A	N/A	N/A
Mean			29.3	28.8214	28.9786	28.9286	28.3071	28.3923	28.5462	27.8	28.1769	27.1654	29.37	29.6889	29.3857	29.5714	29.5571	28.5714
SD			3.72971	3.44745	3.60132	3.65017	3.74216	3.94619	4.16586	4.68757	4.62892	4.43546	2.6077	3.01141	2.69161	2.58051	2.59798	2.45202
	N/A: Not collected

## Sheet: Body_Scores_aggregated_data
Weeks of Age	Groups	N	Mean ± SD	Groups significantly different from WT:WT
16	WT:WT	15	6.00 ± 0.00	HEMI:CAR p=0.024
	HEMI:WT	15	6.07 ± 0.26
	HEMI:CAR	14	6.64 ± 0.93
17	WT:WT	15	6.00 ± 0.00	HEMI:CAR p=0.023
	HEMI:WT	15	6.00 ± 0.00
	HEMI:CAR	14	6.93 ± 1.33
18	WT:WT	15	6.00 ± 0.00	HEMI:CAR p=0.00001
	HEMI:WT	15	6.13 ± 0.35
	HEMI:CAR	14	8.21 ± 1.53
19	WT:WT	15	6.00 ± 0.00	HEMI:CAR P<0.0001
	HEMI:WT	15	6.07 ± 0.26
	HEMI:CAR	14	9.14 ± 1.83
20	WT:WT	15	6.00 ± 0.00	HEMI:CAR p <0.0001
	HEMI:WT	15	6.07 ± 0.26
	HEMI:CAR	13	9.15 ± 1.63
21	WT:WT	15	6.00 ± 0.00	HEMI:CAR p<0.0001
	HEMI:WT	15	6.07 ± 0.26
	HEMI:CAR	13	9.85 ± 2.51
22	WT:WT	15	6.00 ± 0.00	HEMI:CAR p<0.0001
	HEMI:WT	15	6.27 ± 0.46
	HEMI:CAR	13	10.08 ± 2.47
23	WT:WT	15	6.07 ± 0.26	HEMI:WT p=0.0002
	HEMI:WT	15	6.80 ± 0.56	HEMI:CAR p<0.0001
	HEMI:CAR	13	11.54±2.67
24	WT:WT	15	6.00 ± 0.00	HEMI:WT p=0.0007
	HEMI:WT	15	6.93 ± 0.88	HEMI:CAR P<0.0001
	HEMI:CAR	12	12.08±2.84
25	WT:WT	15	6.00 ± 0.00	HEMI:WT p=0.0002
	HEMI:WT	15	6.93±0.80	HEMI:CAR p<0.0001
	HEMI:CAR	10	11.70 ±1.42
26	WT:WT	15	6.00 ± 0.00	HEMI:WT p<0.0001
	HEMI:WT	15	7.47±0.83	HEMI:CAR p<0.0001
	HEMI:CAR	9	12.56 ± 1.59
27	WT:WT	15	6.13±0.35	HEMI:WT p<0.0001
	HEMI:WT	15	7.47±0.83	HEMI:CAR p<0.0001
	HEMI:CAR	9	13.44 ± 1.67
28	WT:WT	15	6.07±0.26	HEMI:WT p<0.0001
	HEMI:WT	15	7.33±0.72	CAR p<0.0001
	HEMI:CAR	7	13.29 ± 0.76
29	WT:WT	15	6.00 ± 0.00	HEMI:WT p<0.0001
	HEMI:WT	15	7.27±0.59	HEMI:CAR p<0.0001
	HEMI:CAR	7	13.14 ± 0.90
30	WT:WT	15	6.00 ± 0.00	HEMI:WT p<0.0001
	HEMI:WT	15	7.47±0.64	HEMI:CAR p<0.0001
	HEMI:CAR	7	14.14 ± 0.69

## Sheet: Body_Scores_Raw_Data
				wk16	wk17	wk18	wk19	wk20	wk21	wk22	wk23	wk24	wk25	wk26	wk27	wk28	wk29	wk30
	Strain	Treatment	Animal ID	Avg W1	Avg W2	Avg of W3	Avg of W4	Avg of W5	Avg of W6	Avg of W7	Avg of W8	Avg of W9	Avg of W10	Avg of W11	Avg of W12	Avg of W13	Avg of W14	Avg of W15
	WT:WT	WT:WT	4924 1 (7)	6	6	6	6	6	6	6	6	6	6	6	6	6	6	6
	WT:WT	WT:WT	4950 1 (7)	6	6	6	6	6	6	6	6	6	6	6	6	6	6	6
	WT:WT	WT:WT	4901 1 (7)	6	6	6	6	6	6	6	6	6	6	6	6	6	6	6
	WT:WT	WT:WT	5000 1 (7)	6	6	6	6	6	6	6	6	6	6	6	6	6	6	6
	WT:WT	WT:WT	4998 1 (7)	6	6	6	6	6	6	6	6	6	6	6	6	6	6	6
	WT:WT	WT:WT	4982 2 (7)	6	6	6	6	6	6	6	6	6	6	6	6	6	6	6
	WT:WT	WT:WT	4977 2 (7)	6	6	6	6	6	6	6	7	6	6	6	7	6	6	6
	WT:WT	WT:WT	4919 2 (7)	6	6	6	6	6	6	6	6	6	6	6	6	7	6	6
	WT:WT	WT:WT	4953 2 (7)	6	6	6	6	6	6	6	6	6	6	6	6	6	6	6
	WT:WT	WT:WT	4922 2 (7)	6	6	6	6	6	6	6	6	6	6	6	6	6	6	6
	WT:WT	WT:WT	4969 3 (7)	6	6	6	6	6	6	6	6	6	6	6	6	6	6	6
	WT:WT	WT:WT	4985 3 (7)	6	6	6	6	6	6	6	6	6	6	6	6	6	6	6
	WT:WT	WT:WT	4999 3 (7)	6	6	6	6	6	6	6	6	6	6	6	7	6	6	6
	WT:WT	WT:WT	4927 3 (7)	6	6	6	6	6	6	6	6	6	6	6	6	6	6	6
	WT:WT	WT:WT	4920 3 (7)	6	6	6	6	6	6	6	6	6	6	6	6	6	6	6
Mean				6	6	6	6	6	6	6	6.06667	6	6	6	6.13333	6.06667	6	6
SD				0	0	0	0	0	0	0	0.258199	0	0	0	0.351866	0.258199	0	0
	HEMI:WT	HEMI:WT	R 4 (4A)	6	6	6	6	6	6	6	7	6	6	8	7	7	7	7
	HEMI:WT	HEMI:WT	2L 4 (4A)	6	6	6	6	6	6	7	7	6	6	7	7	7	7	7
	HEMI:WT	HEMI:WT	L 5 (4B)	6	6	6	6	7	6	7	7	7	7	8	7	7	7	8
	HEMI:WT	HEMI:WT	R 5 (4B)	6	6	6	6	6	6	6	7	7	8	7	8	7	8	8
	HEMI:WT	HEMI:WT	R 6 (5A)	6	6	6	6	6	6	6	7	8	8	8	9	8	8	8
	HEMI:WT	HEMI:WT	R 7 (5C)	6	6	6	6	6	6	6	7	7	7	7	7	7	7	7
	HEMI:WT	HEMI:WT	2L 8 (6A)	6	6	6	6	6	6	6	6	7	6	7	6	6	6	6
	HEMI:WT	HEMI:WT	R 9 (6B)	6	6	6	6	6	6	6	6	6	6	7	8	7	8	8
	HEMI:WT	HEMI:WT	B 9 (6B)	6	6	6	7	6	6	6	7	6	7	7	8	7	7	8
	HEMI:WT	HEMI:WT	2L 9 (6B)	6	6	6	6	6	7	7	7	7	7	7	7	7	7	7
	HEMI:WT	HEMI:WT	2R 9 (6B)	6	6	6	6	6	6	6	6	6	6	6	6	7	7	7
	HEMI:WT	HEMI:WT	R 10 (5B)	6	6	6	6	6	6	6	6	8	7	8	8	8	8	8
	HEMI:WT	HEMI:WT	L 11 (2B)	7	6	7	6	6	6	7	8	9	8	9	8	9	8	8
	HEMI:WT	HEMI:WT	2L 11 (2B)	6	6	6	6	6	6	6	7	7	7	7	8	8	7	7
	HEMI:WT	HEMI:WT	B 12 (2C)	6	6	7	6	6	6	6	7	7	8	9	8	8	7	8
Mean				6.06667	6	6.13333	6.06667	6.06667	6.06667	6.26667	6.8	6.93333	6.93333	7.46667	7.46667	7.33333	7.26667	7.46667
SD				0.258199	0	0.351866	0.258199	0.258199	0.258199	0.457738	0.560612	0.883715	0.798809	0.833809	0.833809	0.723747	0.593617	0.63994
	HEMI:CAR	HEMI:CAR	L 7 (5C)	6	6	6	7	8	9	9	10	10	11	12	13	14	14	15
	HEMI:CAR	HEMI:CAR	B 10 (5B)	9	11	11	11	13	15	15	16	18
	HEMI:CAR	HEMI:CAR	2R 10 (5B)	6	7	10	10	11	12	13	15	17
	HEMI:CAR	HEMI:CAR	B 13 (3A)	7	7	8	11	10	13	13	16
	HEMI:CAR	HEMI:CAR	2R 13 (3A)	6	6	6	6	9	8	9	9	10	10	10	11	13	12	14
	HEMI:CAR	HEMI:CAR	L 14 (3B)	6	6	8	8	8	9	9	11	11	10	12	13	14	14	14
	HEMI:CAR	HEMI:CAR	L 15 (1B)	7	7	8	8	8	7	8	10	10	11	12	13	13	13	14
	HEMI:CAR	HEMI:CAR	R 15 (1B)	6	7	8	8	8	8	8	10	11	13	13	14	14	14	15
	HEMI:CAR	HEMI:CAR	B 15 (1B)	7	6	8	9	8	8	8	9	10	11	12	12	12	12	13
	HEMI:CAR	HEMI:CAR	2R 15 (1B)	7	7	7	8	8	8	9	10	10	11	12	13	13	13	14
	HEMI:CAR	HEMI:CAR	L 16 (1A)	6	6	8	12
	HEMI:CAR	HEMI:CAR	B 16 (1A)	6	6	8	9	8	9	8	10	13	13	15	16
	HEMI:CAR	HEMI:CAR	2R 16 (1A)	6	7	8	9	9	9	9	10	11	13	15	16
	HEMI:CAR	HEMI:CAR	2L1R 16 (1A)	8	8	11	12	11	13	13	14	14	14
Mean				6.64286	6.92857	8.21429	9.14286	9.15385	9.84615	10.0769	11.5385	12.0833	11.7	12.5556	13.4444	13.2857	13.1429	14.1429
SD				0.928783	1.32806	1.52812	1.83375	1.62512	2.51151	2.46514	2.66506	2.84312	1.41814	1.5899	1.66667	0.755929	0.899735	0.690066

## Sheet: HEMICARvsWTWT_27wk_terminal
	genotype	LVAW;s	LVAW;d	LVPW;s	LVPW;d	Diameter;s	Diameter;d	HR	LV mass	LV mass corr	Heart Weight (mg)	Brain Weight (mg)	Body Weight (g)	EF	FS	SV	CO
	WT;WT	1.01785	0.728476	1.05629	0.828262	3.37886	4.14079	376.8	120	96	160	470	32.3	30.8	18.4	17.8	10.6731
	WT;WT	1.13013	0.765598	1.25685	0.844346	2.95896	4.17704	528.2	127.3	101.9	180	460	32.1	63.22	29.2	32.8	19.9117
	WT;WT	1.43761	1.05518	1.46484	1.08501	3.01489	4.28872	471.5	196.7	157.4	190	420	36.7	47.59	29.7	33.8	22.5272
	WT;WT	1.36069	0.870986	1.27005	0.895446	3.32782	4.65059	476.9	172.3	137.9	220	520	39.6	61.02	28.4	47.7	27.0535
	WT;WT	1.38	0.949777	1.1777	0.878198	3.1845	4.31078	445.2	159.2	127.4	210	490	43.2	53.95	26.1	42.4	18.8027
	WT;WT	1.42065	0.972504	1.19065	1.0208	3.81023	4.80391	534.8	214	171.2	210	480	37.4	47.81	20.7	34.9	24.3534
	WT;WT	1.30826	0.916108	1.39819	1.12654	3.33894	4.44938	438.1	195.4	156.3	220	460	36.4	51.84	25	27.3	19.7341
	WT;WT	1.18922	0.759319	1.1358	0.857414	3.56028	4.52462	363.7	146.4	117.1	160	430	43.4	57.75	21.3	44.1	15.3481
	WT;WT	1.17678	0.789485	1.60688	1.1871	3.67126	4.75078	552.6	207.7	166.2	200	460	30.5	34.87	22.7	32.3	26.1013
	WT;WT	1.48138	1.03364	1.03501	0.57056	2.89539	4.20658	452.3	128.2	102.6	160	440	27.5	39.73	31.2	22.5	20.435
	WT;WT	1.22343	0.924222	1.04745	0.696319	3.57564	4.47605	444.9	144.2	115.3	190	480	36.2	48.89	20.1	28.4	16.6323
	WT;WT	1.12474	0.823328	0.90807	0.803357	3.88527	4.68261	490.5	156.3	125.1	170	430	34.7	35.93	17	30.4	17.1913
	WT;WT	1.10711	0.824348	0.77813	0.57808	3.83015	4.63734	476.8	127	101.6	190	440	39.2	51.54	17.4	39.6	16.2008
	WT;WT	1.16129	0.956938	0.82328	0.593836	4.1219	4.77064	437	151.7	121.3	160	420	43.1	59.12	13.6	48.1	12.9836
	WT;WT	0.944799	0.6089	0.730789	0.539291	3.45478	4.23212	435.7	84.2	67.3	180	450	38.8	34.47	18.4	13.7	13.3963
	WT;WT	1.19101	0.840887	1.01458	0.683759	3.36819	4.56453	461.7	137.6	110.1	160	470	30.4	41.03	26.2	33.4	21.6684
	WT;WT	1.08109	0.79616	0.74114	0.667518	3.69988	4.40457	473.8	122.8	98.3	150	480	36.4	32.16	16	20.9	14.5117
	WT;WT	1.01278	0.772589	1.00613	0.866026	4.02883	4.6529	481.5	156.2	124.9	160	510	36.3	31.67	13.4	17	14.5367
	WT;WT	1.10109	0.85272	0.808634	0.580592	3.43532	4.20272	506.9	110.3	88.3	170	450	30.1	30.72	18.3	19.1	14.8674
	WT;WT	1.21921	0.934522	0.982013	0.889	3.29051	3.9287	533.1	136.6	109.3	150	410	30.9	31.77	16.2	17.3	12.4072
	WT;WT	1.11735	0.843427	0.917432	0.787589	3.94505	4.69736	459.6	157.7	126.2	170	430	42.2	31.4	16	23.8	16.1624
	WT;WT	1.14203	0.724958	0.953531	0.683116	2.55523	3.86671	464.4	93.7	74.9	130	441	32.3	30.43	33.9	19.1	18.3121
	WT;WT	1.00556	0.745909	1.00376	0.781995	3.9456	4.73158	451.6	146.7	117.4	200	440	39.9	38.86	16.6	30.3	16.1866
	WT;WT	1.06456	0.732675	0.813591	0.663595	3.66844	4.71347	386	129.9	103.9	160	450	41.7	40.77	22.2	32	19.4772
	WT;WT	0.989463	0.666575	0.976046	0.770408	3.53494	4.44569	392.9	121.8	97.5	120	420	34	23.17	20.5	14.9	15.8132
Mean		1.17552	0.835569	1.04387	0.795126	3.49923	4.45241	461.46	145.756	116.616	174.8	454.04	36.212	42.0204	21.54	28.944	17.8115
SD		0.148543	0.111926	0.226994	0.17741	0.384515	0.267371	48.7198	32.7644	26.2191	26.1598	28.4114	4.64994	11.4014	5.73789	10.2529	4.21348
	HEMI;CAR	1.40927	0.875731	1.18393	0.786025	1.87336	3.23198	450.789	87.9	70.2884	140	430	21.4	58.4126	42.0369	18.9237	14.1963
	HEMI;CAR	1.38228	1.01514	1.16329	0.771258	2.35983	3.48929	534.521	109.9	87.9086	130	360	22.6	59.6236	32.3693	28.2439	15.9943
	HEMI;CAR	1.13078	0.874159	0.873761	0.651842	2.82618	3.66988	481.928	95.7	76.5306	140	450	25.9	44.6066	22.9901	22.259	12.8061
	HEMI;CAR	1.33341	0.884625	1.1315	0.714714	2.18453	3.33954	453.944	87.6	70.1109	130	420	15.5	81.5624	34.586	36.6207	13.9789
	HEMI;CAR	1.2217	0.8071	1.43751	1.14366	3.21461	4.54113	390.879	189.5	151.591	140	420	20.6	42.1026	29.2112	31.4807	23.8519
	HEMI;CAR	1.3845	1.01907	1.19521	0.879836	1.98281	3.02727	460.741	96.7	77.3338	130	400	22.2	53.1957	34.5017	22.0919	11.0052
	HEMI;CAR	1.37672	0.916797	1.24981	0.856163	2.80229	4.0122	363.691	135.9	108.695	150	410	18.6	44.0174	30.1556	23.224	14.805
	HEMI;CAR	1.64985	1.20569	1.36344	0.938809	2.96969	4.28319	488.898	196.9	157.514	140	440	29.6	47.5641	30.6663	26.523	23.998
	HEMI;CAR	1.6075	1.15827	1.51059	1.27167	2.09765	3.27314	447.344	158.4	126.719	110	350	18.5	68.507	35.9132	21.0365	12.6777
	HEMI;CAR	1.27596	0.809273	1.85446	1.40913	2.52073	3.63215	487.31	160.4	128.332	140	430	24.2	58.9679	30.5995	22.1265	15.8824
	HEMI;CAR	1.03491	0.74768	1.27379	1.08358	2.88053	3.75314	432.121	127.7	102.171	130	410	27.6	45.7434	23.25	20.8564	12.2549
	HEMI;CAR	1.30412	0.936541	0.981543	0.536838	3.02861	4.09798	497.719	109.6	87.7074	190	400	42.2	48.4059	26.095	24.3395	19.649
	HEMI;CAR	1.52919	1.11041	1.20378	0.852706	2.08508	3.24087	548.446	112.6	90.046	100	450	23.1	69.4977	35.6629	21.1367	16.3595
	HEMI;CAR	1.3968	0.969581	1.71051	1.13662	1.20633	2.44367	564.706	83.8	67.0518	100	420	15.6	63.3829	50.6345	11.4712	10.4763
	HEMI;CAR	1.63083	1.01175	0.895153	0.678493	2.18638	3.34115	607.595	94.8	75.8757	80	360	16.6	66.7133	34.5622	27.2155	18.6379
	HEMI;CAR	1.54553	1.10268	1.27863	0.804884	1.69112	2.98113	542.986	95.1	76.1044	150	400	28.1	68.8799	43.2725	17.1448	15.1279
	HEMI;CAR	1.36156	0.910892	1.03295	0.748775	2.27068	3.41055	504.732	95.5	76.3799	120	420	19.5	65.0195	33.4218	24.7752	16.5282
	HEMI;CAR	1.41403	0.912105	0.816846	0.520344	1.72712	2.90588	523.903	60.1	48.1131	90	440	18.6	66.7618	40.5647	24.513	14.9501
	HEMI;CAR	1.3942	1.04113	1.41832	0.868248	1.82068	3.03483	596.273	97.8	78.2679	180	500	31	63.0053	40.0071	16.2271	15.8108
	HEMI;CAR	1.17302	0.630979	0.926157	0.543211	2.58732	3.87797	391.645	74.4	59.5016	210	430	31.3	52.4426	33.2816	22.9822	15.5152
	HEMI;CAR	1.09526	0.621313	0.998887	0.687334	2.6636	3.87499	381.194	85.4	68.3184	130	440	23.5	76.693	31.2617	33.1905	14.5608
	HEMI;CAR	1.12126	0.697784	0.918451	0.530568	2.79027	3.97381	423.804	82.2	65.7344	130	410	17.9	48.2736	29.7834	17.2828	17.164
	HEMI;CAR	1.42313	0.989754	1.28037	0.735719	1.92315	3.46261	406.987	103.3	82.6631	100	390	18.3	53.7991	44.4595	32.5244	15.417
	HEMI;CAR	1.25894	0.927974	1.42001	1.13962	2.45452	3.53096	406.229	138.4	110.74	100	400	19.9	67.5553	30.4856	23.6653	12.1517
	HEMI;CAR	1.68422	1.0578	1.07418	0.769534	2.58037	3.81736	450.281	130.8	104.648	100	410	17.4	55.6465	32.4042	31.328	17.7043
Mean		1.36556	0.929369	1.20772	0.842383	2.3491	3.52987	473.547	112.416	89.9338	130.4	415.6	22.788	58.8152	34.0871	24.0473	15.6601
SD		0.177922	0.152305	0.259996	0.238346	0.495622	0.476263	67.5967	34.6947	27.754	30.8869	31.7648	6.20022	10.7055	6.53947	5.90119	3.33249

## Sheet: HEMIWTvsWTWT_echo_longitudinal
		Diameter;s (mm)									End diastolic volume (uL)									Left Ventricular mass corrected (mg)
		5 months	6 months	7 months	8 months	9 months	10 months	11 months	12 months	13 months	5 months	6 months	7 months	8 months	9 months	10 months	11 months	12 months	13 months	5 months	6 months	7 months	8 months	9 months	10 months	11 months	12 months	13 months
B1	WT:WT	2.50028	2.98611	3.29623	3.8827	3.18808	3.93011	3.53755	3.16851	3.56245	61.6838	59.6123	62.818	71.1111	78.8975	62.4949	74.8866	73.4833	78.1964	79.8297	146.701	128.016	139.59	139.216	91.2507	157.587	93.6439	108.44
B2	WT:WT	3.08929	2.87162	4.18144	3.59208	4.13724	N/A	3.71543	3.60865	3.82463	63.0955	49.5199	68.2953	73.1737	44.5472	53.7521	65.0547	75.5848	76.7657	122.707	138.875	101.145	108.901	148.174	N/A	127.613	171.703	131.626
B3	WT:WT	3.43811	3.34392	3.77435	4.00676	3.79035	N/A	4.0238	3.57459	N/A	64.82	67.5945	57.3593	85.0511	77.7817	N/A	80.4833	68.721	N/A	140.638	143.755	124.094	136.078	116.521	N/A	130.628	142.943	N/A
B4	WT:WT	3.51988	3.36723	4.15227	2.87311	3.45981	N/A	3.59769	3.04964	3.69633	77.2355	64.6416	67.5856	62.3128	54.886	N/A	80.0971	64.3531	59.8487	90.8803	99.5333	102.156	114.654	132.882	N/A	110.729	109.753	108.368
B5	WT:WT	3.15003	2.62925	3.24041	3.64837	3.17903	2.6241	3.23159	3.60313	3.31636	59.5293	56.6901	54.1088	55.16	56.4833	56.5879	55.0838	69.697	62.8058	93.8446	132.68	120.745	110.798	137.105	109.054	93.8495	112.866	108.247
B6	WT:WT	3.61352	2.92006	3.72334	3.66701	3.50238	2.46354	3.34461	3.54642	3.66349	54.3965	59.9277	54.0425	71.3071	65.3376	69.86	71.9468	67.7522	62.3534	95.1472	98.5851	102.277	93.3819	92.857	123.407	108.677	137.496	104.374
B7	WT:WT	2.65704	3.34012	3.43251	3.93188	3.17486	2.19972	3.41943	3.61939	3.36409	42.0551	57.4998	59.1319	60.2278	62.2659	45.3783	62.8728	66.4567	58.7561	113.974	115.135	80.5371	86.611	81.5636	99.8374	95.0752	97.2789	93.485
B8	WT:WT	3.18162	3.0562	3.89847	3.466	3.29831	2.70689	3.86698	3.35421	3.42583	65.628	62.5356	68.0571	66.2183	60.3872	75.2104	73.5775	62.7411	78.3279	75.1657	134.13	94.8954	127.189	82.8538	103.696	98.7833	117.366	97.4336
B9	WT:WT	3.03437	N/A	3.06027	3.06714	3.33769	2.79136	2.80087	3.31506	2.97401	58.0721	N/A	66.31	64.8823	60.9333	60.3988	50.632	62.022	47.1692	88.5572	N/A	108.813	95.2769	112.06	118.701	93.2411	109.423	95.584
B10	WT:WT	3.44387	3.38875	N/A	3.3805	N/A	3.5292	N/A	N/A	N/A	64.5549	68.9834	N/A	56.6026	N/A	68.1938	N/A	N/A	N/A	135.227	114.998	N/A	136.284	N/A	134.955	N/A	N/A	N/A
B11	WT:WT	3.0779	3.08353	N/A	3.46894	N/A	2.86559	3.40257	4.29268	3.57279	50.7999	65.3401	N/A	45.6639	59.707	48.6992	58.9025	96.6411	58.403	94.8842	114.304	N/A	77.5818	N/A	114.059	112.82	138.387	103.684
B12	WT:WT	2.95612	3.20994	N/A	3.33175	2.58616	3.87568	3.63067	3.71549	3.47775	41.1243	75.7024	N/A	50.09	44.8278	89.9754	58.1499	62.5432	59.9022	92.6776	89.7236	N/A	105.198	73.9894	141.615	119.257	118.675	115.256
B13	WT:WT	3.50575	3.49168	N/A	4.11227	N/A	3.30959	4.16825	3.24366	4.37548	67.973	59.9158	N/A	75.11	N/A	67.0483	95.5519	62.1951	98.7572	150.029	74.0228	N/A	107.216	N/A	109.725	136.272	92.6261	168.691
B14	WT:WT	3.511	2.95486	N/A	3.28344	N/A	3.55109	3.48151	3.57237	3.37406	65.3595	59.7748	N/A	67.6204	61.5089	79.6031	68.7545	74.7886	58.7408	133.982	86.0283	N/A	117.101	N/A	98.2064	108.55	135.718	130.862
B15	WT:WT	3.63357	3.20706	N/A	3.37359	N/A	3.57899	N/A	N/A	N/A	66.4032	75.5376	N/A	71.3026	N/A	83.629	N/A	N/A	N/A	115.973	93.5114	N/A	135.336	N/A	139.257	N/A	N/A	N/A
B16	WT:WT	3.66382	N/A	N/A	3.86878	2.59465	3.27466	N/A	N/A	N/A	63.2734	N/A	N/A	72.3911	44.0086	79.7	N/A	N/A	N/A	94.8515	N/A	N/A	96.9298	122.032	150.976	N/A	N/A	N/A
B17	WT:WT	3.4751	3.75552	3.47398	3.5377	2.69983	3.05678	3.71308	3.33175	3.8288	66.0653	69.3568	78.9909	64.531	64.7592	55.7162	74.0891	75.2275	71.1085	131.438	148.482	138.333	120.289	174.229	199.954	127.876	176.842	146.546
B18	WT:WT	3.4751	3.47966	3.67347	2.74437	2.15529	2.98731	2.88471	3.24739	2.88312	66.0653	60.0869	63.9377	74.5164	43.8264	58.6703	53.8224	56.1478	47.6958	131.438	93.073	100.118	67.7679	78.9397	75.1438	81.9095	84.3389	102.267
B19	WT:WT	2.84891	4.04518	N/A	3.47601	1.96509	3.03173	3.64582	4.27613	4.15636	47.165	60.5835	58.2724	52.2612	51.2078	77.7837	75.5327	73.6786	71.54	77.1514	134.474	N/A	87.0865	100.215	135.285	165.481	183.323	192.508
B20	WT:WT	3.30314	3.09614	3.81772	2.63522	2.68823	3.47635	3.54827	3.66044	4.03196	51.5005	64.4787	50.1969	57.7605	57.1921	69.3346	51.3849	79.9061	80.9213	89.2724	116.449	77.0096	56.9805	93.4508	113.45	121.713	94.0194	118.507
B21	WT:WT	3.0598	3.84603	3.7859	3.97675	2.54	4.18961	4.18603	3.91055	4.14547	55.572	37.6083	40.3897	65.8775	50.9484	83.927	78.3292	76.0304	93.2547	118.543	117.531	79.7088	90.219	120.22	129.301	127.275	111.311	132.738
Mean		3.24468	3.26699	3.65464	3.49164	3.01856	3.19124	3.5666	3.56056	3.62782	59.6368	61.8626	60.6783	64.9129	57.7503	67.6823	68.2862	70.4428	68.5028	107.915	115.368	104.45	105.26	112.894	121.548	117.63	123.762	121.095
SD		0.327654	0.35631	0.339502	0.411924	0.588576	0.538373	0.373355	0.34137	0.406075	9.09622	8.67157	9.48812	9.61904	10.3861	12.7973	12.1638	9.15164	14.4838	22.9823	22.6024	19.2392	23.1251	28.667	27.6466	22.0338	30.0351	27.1488
A1	HEMI:WT	3.61552	3.57008	4.17726	4.12086	3.27079	3.72735	3.98509	3.81806	3.85434	72.704	80.7336	51.7878	80.3575	48.6605	82.7706	84.0535	100.613	86.0506	106.067	129.696	155.473	135.11	115.373	115.404	131.556	208.485	145.255
A2	HEMI:WT	3.96158	3.52184	4.64866	4.17288	4.01627	3.38888	4.07525	N/A	4.03627	82.9269	82.3565	86.731	89.7527	88.5782	98.2717	103.245	101.733	94.9932	107.039	126.103	188.257	144.745	123.343	144.164	151.626	N/A	89.7906
A3	HEMI:WT	3.34897	3.77384	3.43945	3.87508	2.42364	3.7869	3.07967	3.36622	3.33513	59.2527	63.7341	65.3648	58.6746	35.3513	64.5622	52.3566	67.8388	63.3676	138.985	124.016	101.967	128.502	110.251	121.207	109.417	117.715	109.976
A4	HEMI:WT	4.22359	3.90944	4.26147	N/A	4.28897	4.53472	3.85615	4.16195	4.57459	80.758	107.789	108.28	N/A	103.548	107.685	97.9361	92.1386	91.3341	152.007	171.959	136.029	N/A	210.181	185.933	132.401	205.409	179.702
A5	HEMI:WT	3.46908	3.67831	3.54251	4.00553	4.42126	4.31098	4.28537	3.30727	N/A	50.4587	66.002	79.7773	84.932	82.7351	81.9283	85.8746	73.2353	N/A	127.513	129.944	158.392	137.114	159.196	132.978	180.381	124.48	N/A
A6	HEMI:WT	3.51097	3.72506	3.80564	3.64817	3.60596	3.05942	3.90378	3.59776	3.85681	90.168	85.0885	58.8836	88.5007	85.3027	82.0214	88.0882	74.7461	88.7634	115.014	130.543	121.916	137.063	174.653	109.403	155.947	159.309	151.937
A7	HEMI:WT	3.98578	3.67168	3.66654	3.59665	3.46091	3.87006	3.96622	3.85338	4.2087	61.9941	69.0834	69.2432	61.5198	52.8757	70.5361	75.6974	93.3742	89.5239	120.458	122.756	109.839	161.517	115.396	163.737	131.59	135.818	138.511
A8	HEMI:WT	4.1475	3.89561	3.83415	N/A	3.88152	3.48885	3.79947	3.18473	4.10999	78.8041	82.6269	68.7019	N/A	73.888	79.3599	92.4617	79.4052	82.9337	123.519	147	123.501	N/A	139.726	113.359	148.164	149.832	147.128
A9	HEMI:WT	3.96637	3.3881	4.12747	4.42768	3.75481	3.28259	4.1744	3.03465	4.19113	63.4989	71.3257	78.0816	63.3548	66.5566	76.8579	80.8411	55.8001	63.9323	99.6094	116.427	105.594	133.453	134.363	108.217	125.98	133.358	120.652
A10	HEMI:WT	4.16132	3.74841	4.09857	4.33041	3.9221	3.35679	N/A	3.81472	4.28688	78.8293	78.5189	91.4546	84.9105	66.2935	80.8798	70.1221	87.9381	95.7708	89.0148	119.468	98.5891	119.183	147.795	131.399	N/A	132.301	151.614
A11	HEMI:WT	3.78031	3.93332	4.25484	4.44633	3.80865	3.93307	4.28501	4.07748	4.47643	70.8371	64.6058	84.0533	92.432	94.6497	92.3854	90.1183	106.232	97.6913	146.436	138.463	94.7378	123.284	126.854	162.566	160.848	167.796	174.016
A12	HEMI:WT	3.62409	3.79714	3.60866	3.41392	3.84594	3.59054	3.97292	3.3723	3.72508	64.8189	62.9625	65.4773	87.1272	64.0789	75.5449	75.2838	45.6395	77.4391	153.092	129.282	152.139	123.62	143.052	143.655	127.203	128.078	121.538
A13	HEMI:WT	3.81928	3.93015	3.61167	3.81683	3.75653	2.969	3.45031	3.96048	4.16048	68.1681	78.0288	79.8285	59.2797	86.0897	84.2729	93.2308	69.0032	93.5829	129.203	137.933	120.746	117.073	143.347	129.887	163.75	134.036	147.965
A14	HEMI:WT	3.77624	4.32562	3.75704	4.08327	3.80509	3.40469	3.93955	3.61535	4.05841	74.4104	71.619	74.6484	82.9249	76.8776	84.7924	80.9695	90.6443	100.035	122.189	129.829	99.7962	145.729	120.578	108.806	208.661	187.419	138.234
A15	HEMI:WT	3.37116	3.00532	3.86036	4.03003	3.85664	3.35999	4.08098	4.26814	4.10657	62.2672	66.5002	77.9105	84.4994	85.837	84.9163	108.206	94.2499	91.3297	105.241	125.382	115.613	117.366	118.942	130.462	133.02	120.272	169.854
A16	HEMI:WT	3.68689	3.96177	3.6018	3.78145	N/A	3.51896	3.8605	3.94739	3.32226	67.5152	78.898	81.3915	70.5959	65.5227	81.7574	80.4163	85.657	72.4448	130.99	113.755	91.8915	154.485	N/A	120.07	121.082	123.718	81.8727
A17	HEMI:WT	3.65306	N/A	3.38508	3.71852	4.29444	3.72981	4.10157	4.08142	4.00927	82.05	N/A	54.3597	89.0318	93.9251	85.7305	93.4548	89.4021	91.9744	124.596	N/A	100.74	158.827	120.544	152.235	164.341	167.752	144.628
A18	HEMI:WT	3.44525	3.47555	N/A	3.61322	3.44606	3.51397	3.70124	3.34154	3.3075	58.6129	58.0596	N/A	55.9014	69.891	69.876	77.3666	67.85	69.113	97.361	89.8188	N/A	122.886	103.596	130.025	118.917	121.107	154.467
A19	HEMI:WT	3.58766	N/A	3.37703	2.87694	3.30244	2.98115	3.4282	3.31535	3.08465	46.0757	N/A	49.0652	45.3973	59.7074	58.2197	62.1214	67.2636	73.6599	93.811	N/A	72.6298	81.1953	106.465	89.0031	86.0221	76.257	106.052
A20	HEMI:WT	3.60333	N/A	3.7172	3.58054	3.76793	3.47559	3.53166	3.33158	3.70047	63.1335	N/A	57.4291	59.2506	65.8771	65.0157	71.2212	80.4277	76.5919	95.6663	N/A	73.0542	117.752	91.35	102.871	96.3325	132.323	99.838
Mean		3.7369	3.72419	3.83028	3.86324	3.73316	3.56417	3.86723	3.65525	3.91605	68.8642	74.5843	72.7615	74.3579	73.3123	80.3692	83.1533	81.1595	84.2385	118.891	128.375	116.89	131.05	131.842	129.769	139.328	143.445	135.423
SD		0.264581	0.289127	0.345721	0.39107	0.444925	0.398739	0.312764	0.370945	0.412679	11.3346	11.8212	15.037	14.8689	17.0949	11.5348	13.5663	15.8998	11.5777	19.5014	16.6555	30.0765	18.9762	27.7952	23.6746	29.3927	32.637	28.0512

## Sheet: HEMIWTvsWTWT_13month
		Ejection Fraction (%)	Fractional Shortening (%)	Cardiac Output (ul/min)	Stroke Volume (uL)	Diameter;s (mm)	Diameter;d (mm)	LVAW;s (mm)	LVAW;d (mm)	LVPW;s (mm)	LVPW;d (mm)	Heart Rate (bpm)	LV mass (mg)	LV mass corrected (mg)	Heart weight (mg)	Heart weight/Brain weight ratio
	WT:WT	44.8931	18.6988	17.4068	35.1048	3.56245	4.38179	0.904882	0.788269	1.05271	0.800706	503.778	135.55	108.44
	WT:WT	40.6933	20.5607	22.0721	31.2385	3.82463	4.81453	1.12816	0.849143	1.12618	0.782436	486.717	164.533	131.626	240	0.413793
	WT:WT	36.4633	18.5971	18.3706	21.8228	3.69633	4.54078	1.09651	0.858101	0.852555	0.658588	506.543	135.459	108.368	190	0.339286
	WT:WT	49.8499	28.3944	27.0564	31.3086	3.31636	4.63143	1.11633	0.664623	1.11129	0.811659	476.285	135.309	108.247	190	0.431818
	WT:WT	56.4948	22.4837	24.2864	35.2264	3.66349	4.72609	1.13084	0.732436	0.864135	0.663624	532.86	130.468	104.374	180	0.4
	WT:WT	46.3935	18.6839	12.7262	27.259	3.36409	4.13705	1.12062	0.823056	0.858741	0.704672	448.682	116.856	93.485	180	0.5
	WT:WT	40.299	26.0209	26.1221	31.5654	3.42583	4.63081	1.10834	0.725256	1.011	0.634352	538.841	121.792	97.4336	180	0.418605
	WT:WT	56.6496	32.1765	27.6907	26.7212	2.97401	4.38493	1.17309	0.696363	1.22265	0.745006	519.818	119.48	95.584	200	0.444444
	WT:WT	43.8842	21.3075	19.3405	25.6297	3.57279	4.54019	1.17353	0.856838	0.879262	0.609175	499.48	129.606	103.684	150	0.357143
	WT:WT	42.0145	23.8529	22.2904	25.1677	3.47775	4.56715	1.15402	0.770697	1.11977	0.807533	465.387	144.07	115.256	170	0.414634
	WT:WT	33.3222	15.3878	19.4454	32.9081	4.37548	5.17122	1.1642	0.909935	1.09016	0.888347	469.943	210.863	168.691	260	0.490566
	WT:WT	51.199	27.164	25.1927	30.0747	3.37406	4.63241	1.20593	0.763925	1.2595	0.94294	467.017	163.578	130.862	240	0.510638
	WT:WT	66.3572	23.988	32.1584	47.1857	3.8288	5.0371	1.34602	0.908393	1.23493	0.761942	564.175	183.182	146.546	240	0.533333
	WT:WT	56.0216	25.921	20.2952	26.72	2.88312	3.89196	1.1783	0.870998	1.25118	0.886942	586.081	127.834	102.267	170	0.414634
	WT:WT	40.8518	22.1769	32.7516	29.2253	4.15636	5.34078	1.23714	0.818807	1.47024	1.08905	540.662	240.635	192.508	280	0.636364
	WT:WT	26.6555	18.2068	24.8923	21.57	4.03196	4.92946	1.02277	0.755653	1.11088	0.701167	588.38	148.134	118.507	260	0.619048
	WT:WT	28.1801	13.5383	16.3174	26.2793	4.14547	4.79457	1.10527	0.915631	0.905215	0.735404	520.269	165.922	132.738	210	0.477273
Mean		44.719	22.1858	22.848	29.7063	3.62782	4.65601	1.13917	0.80636	1.08355	0.777855	512.642	151.369	121.095	208.75	0.462599
SD		10.6204	4.84418	5.4455	6.04806	0.406075	0.357226	0.0918445	0.0770342	0.174524	0.122846	42.0467	33.936	27.1488	39.1365	0.083594
	HEMI:WT	37.3422	21.8034	24.1751	32.1332	3.85434	4.92904	1.13681	0.816628	1.1823	0.890006	473	181.569	145.255	216	0.509434
	HEMI:WT	39.7263	19.7132	22.5948	37.7373	4.03627	5.02731	0.945606	0.628031	0.711819	0.503813	461.627	112.238	89.7906	245	0.618687
	HEMI:WT	52.4304	30.9005	33.5843	33.2239	3.33513	4.82657	1.16551	0.6535	1.32955	0.760091	520.269	137.47	109.976	202	0.435345
	HEMI:WT	39.0526	13.9097	18.5054	35.6684	4.57459	5.31372	1.25789	1.01215	0.964799	0.809966	469.667	224.628	179.702	280	0.615385
	HEMI:WT	40.3947	21.7369	24.9553	35.8557	3.85681	4.928	1.30129	0.851635	1.26906	0.914984	469.851	189.921	151.937	295	0.587649
	HEMI:WT	47.1165	20.7076	28.1442	42.1806	4.2087	5.30783	1.06495	0.651774	1.08506	0.837011	495.05	173.139	138.511	249	0.525316
	HEMI:WT	31.6468	21.24	28.7679	26.2459	4.10999	5.21837	1.26101	0.827727	1.15607	0.770619	511.182	183.91	147.128	280	0.666667
	HEMI:WT	31.049	18.4562	19.2414	19.8503	4.19113	5.13973	1.06679	0.64648	0.904248	0.748122	427.503	150.815	120.652	243	0.58134
	HEMI:WT	39.6961	19.858	24.0636	38.0173	4.28688	5.34911	1.13743	0.8543	1.06066	0.728115	433.057	189.517	151.614	205	0.458613
	HEMI:WT	43.2442	17.7792	23.9017	42.2458	4.47643	5.4444	1.21565	0.850741	1.13973	0.870642	466.321	217.52	174.016	234	0.518847
	HEMI:WT	42.151	23.0155	22.337	32.6413	3.72508	4.83874	1.16816	0.765407	1.07447	0.758386	451.892	151.922	121.538	263	0.576754
	HEMI:WT	31.4385	19.48	22.0027	29.4211	4.16048	5.16702	1.23108	0.857809	0.960376	0.769147	433.135	184.957	147.965	303	0.67184
	HEMI:WT	45.7454	19.8744	24.707	45.7615	4.05841	5.06506	1.11255	0.836527	1.22111	0.748104	484.359	172.792	138.234	239	0.577295
	HEMI:WT	45.9462	21.5328	28.7105	41.9625	4.10657	5.23349	1.10171	0.72797	1.23661	1.05194	473.466	212.318	169.854	248	0.514523
	HEMI:WT	49.5018	29.3127	25.2838	35.8614	3.32226	4.69995	0.98458	0.581372	1.07516	0.576537	434.625	102.341	81.8727	344	0.764444
	HEMI:WT	41.753	21.3397	25.6233	38.4021	4.00927	5.09693	1.07356	0.686543	1.0912	0.941198	491.501	180.786	144.629	222	0.486842
	HEMI:WT	42.0474	24.531	20.8342	29.0603	3.3075	4.3826	1.525	1.08442	1.2905	0.976618	509.771	193.084	154.467	210	0.443975
	HEMI:WT	47.0215	25.682	17.8159	34.636	3.08465	4.15061	1.33823	0.923442	1.08618	0.748507	439.56	132.565	106.052	208	0.473804
	HEMI:WT	31.0784	21.0586	20.0346	23.8035	3.70047	4.68762	1.12572	0.759363	0.878706	0.603706	469.484	124.797	99.838	207	0.502427
Mean		40.9675	21.6806	23.9622	34.4583	3.91605	4.98979	1.16913	0.790306	1.0904	0.789869	469.227	169.278	135.423	185	0.402174
SD		6.36317	3.88845	3.98065	6.69929	0.412679	0.335917	0.133582	0.133031	0.156293	0.136417	28.1168	35.064	28.0512	243.9	0.546568
															40.4304	0.0912469

## Sheet: HEMIWTvsWTWT_Strain_month13
MONTH	GENOTYPE	AUC of GLS (endocardium)	AUC of GLS (epicardium)	AUC of Radial Strain	Amplitude of GLS (endocardium)	Amplitude of GLS (epicardium)	Amplitude of Radial Strain	Time to peak of GLS (endocardium) (%heartbeat)	Time to peak of GLS (epicardium) (%heartbeat)	Time to peak of Radial Strain (%heartbeat)
13	HEMI:WT	-5.5477	-2.2136	10.8691	-14.1606	-6.1361	27.0216	64	60	64
13	HEMI:WT	-6.0206	-2.7157	11.9546	-15.1831	-6.8281	28.8415	52	52	52
13	HEMI:WT	-5.6199	-2.1561	9.1709	-13.8456	-5.3946	24.2558	52	48	56
13	HEMI:WT	-5.7674	-2.6153	10.8147	-14.1494	-6.7064	25.3032	44	44	48
13	HEMI:WT	-4.474	-1.7697	9.1417	-11.7292	-4.931	23.4308	44	48	48
13	HEMI:WT	-5.3875	-2.8628	9.5848	-12.1654	-6.9307	20.6685	52	52	52
13	HEMI:WT	-4.0836	-2.0198	8.2153	-12.613	-5.8488	24.039	68	64	68
13	HEMI:WT	-6.2505	-2.6024	10.4399	-15.1012	-6.3292	26.2677	52	52	52
13	HEMI:WT	-5.4437	-1.47	8.1791	-15.1707	-4.7539	20.5551	52	56	48
13	HEMI:WT	-7.2359	-3.582	12.8843	-17.1815	-8.6564	30.5849	56	56	56
13	HEMI:WT	-6.9574	-2.9745	12.4887	-16.2855	-6.7348	31.2115	60	60	60
13	HEMI:WT	-4.6548	-1.9866	6.475	-11.2699	-4.9563	16.2226	60	56	64
13	HEMI:WT	-4.6329	-2.0024	7.1277	-12.0172	-5.774	18.2965	52	52	56
13	HEMI:WT	-5.5246	-2.7229	11.5639	-12.2695	-6.6158	25.0851	64	64	64
13	HEMI:WT	-4.8174	-1.9147	9.9666	-11.5595	-4.5753	25.4079	64	52	64
13	HEMI:WT	-7.4027	-1.9524	12.8366	-17.9125	-4.9583	31.9816	48	52	52
13	HEMI:WT	-5.1925	-3.1987	8.4924	-12.5896	-7.3609	20.0569	44	44	52
13	HEMI:WT	-6.4064	-2.7544	11.3592	-14.5043	-6.6612	26.2324	52	52	60
13	HEMI:WT	-5.2001	-2.3768	7.6869	-11.6929	-5.6624	18.5387	56	52	60
13	HEMI:WT	-4.1487	-1.8421	8.2384	-11.8539	-5.3043	21.5183	52	52	52
13	WT:WT	-5.2135	-2.9463	9.4852	-13.5243	-6.9868	23.0913	52	52	52
13	WT:WT	-5.9602	-2.4202	9.9066	-14.5397	-6.2709	25.8532	52	52	56
13	WT:WT	-7.4234	-2.9052	11.6593	-15.9149	-7.0257	26.4481	60	56	56
13	WT:WT	-5.9991	-2.9139	8.9723	-14.4992	-7.3054	20.1784	48	52	52
13	WT:WT	-6.7464	-2.5629	12.5819	-15.1402	-6.0675	28.6211	56	52	56
13	WT:WT	-7.8132	-3.4187	14.7138	-16.8654	-7.3502	33.9871	60	56	64
13	WT:WT	-8.9391	-3.2688	13.3935	-20.7496	-7.5617	31.3084	60	60	64
13	WT:WT	-5.9508	-2.9458	11.2694	-13.5452	-7.1362	26.8389	60	56	60
13	WT:WT	-9.0667	-3.8641	17.3826	-20.9792	-8.9283	41.0109	56	56	56
13	WT:WT	-5.27	-2.6341	7.8231	-12.3447	-5.9941	21.3098	60	60	64
13	WT:WT	-4.9713	-2.7757	8.0306	-11.0929	-6.3548	17.9993	56	56	64
13	WT:WT	-4.8988	-2.3979	11.0337	-11.2983	-5.6032	26.5491	56	56	64
13	WT:WT	-7.7304	-2.5124	15.6465	-17.9695	-5.9504	33.5784	52	52	52
13	WT:WT	-8.089	-3.119	14.1173	-16.9238	-6.527	30.573	60	56	60
13	WT:WT	-9.2633	-3.471	12.9475	-20.0309	-7.9828	28.6373	44	44	48
13	WT:WT	-7.02	-3.1483	14.1362	-15.6944	-7.0939	30.4761	56	56	60
13	WT:WT	-8.1487	-3.1508	14.7483	-17.0321	-6.986	31.4589	56	56	60
